# Supplementary material for: Causal associations between severe mental illness and sepsis: a Mendelian randomization study
Source: Front Psychiatry. 2024 Mar 12;15:1341559. doi: 10.3389/fpsyt.2024.1341559 (PMC10964346; doi:10.3389/fpsyt.2024.1341559)
Supplement: Supplementary file 1 [file DataSheet_1.csv]

SNP	Effect_allele	Other_allele	Beta	Se	Eaf	pval	R2	F statistics
rs354155	C	G	-0.0449	0.0075	0.0923	2.14E-09	0.000337805	169.0263949
rs4653218	C	T	-0.023	0.0044	0.5805	1.72E-07	0.000257644	128.9059154
rs4141983	C	T	-0.0264	0.0046	0.326	9.52E-09	0.000306278	153.2461116
rs72737052	G	A	0.047	0.0087	0.0671	6.58E-08	0.000276556	138.3708252
rs2246221	A	G	0.0219	0.0043	0.5018	3.52E-07	0.000239802	119.9769577
rs10913112	T	C	-0.0262	0.0045	0.378	5.81E-09	0.000322786	161.5087487
rs2861885	A	C	0.035	0.0067	0.1161	1.75E-07	0.000251421	125.7916243
rs7515828	C	T	-0.0231	0.0044	0.614	1.52E-07	0.000252935	126.5495416
rs17641524	T	C	-0.03	0.0053	0.2101	1.51E-08	0.000298724	149.4656887
rs7538938	C	T	0.0251	0.0043	0.5599	5.31E-09	0.000310484	155.3514173
rs2568958	A	G	0.0382	0.0044	0.6042	3.89E-18	0.000697932	349.3474109
rs2784738	A	G	0.0247	0.005	0.2482	7.81E-07	0.000227682	113.9116062
rs7551758	G	T	0.0283	0.0043	0.5329	4.66E-11	0.000398711	199.5137031
rs72948506	A	G	0.0265	0.0047	0.2975	1.72E-08	0.000293532	146.8667968
rs7595982	G	T	0.0245	0.0046	0.4099	1.00E-07	0.000290379	145.2890582
rs76227152	C	A	-0.0518	0.0104	0.0449	6.33E-07	0.000230136	115.139872
rs2582954	T	C	-0.0222	0.0044	0.4005	4.52E-07	0.000236662	118.4054051
rs2111592	A	G	0.0263	0.0046	0.3141	1.08E-08	0.000298037	149.1216738
rs12619197	A	G	0.0233	0.0043	0.4515	6.01E-08	0.000268891	134.5346337
rs780025	T	G	0.0239	0.0046	0.3428	2.04E-07	0.000257374	128.7706947
rs6746122	A	G	0.0226	0.0046	0.3405	8.97E-07	0.000229392	114.767655
rs699927	G	T	0.024	0.0044	0.4171	4.91E-08	0.000280083	140.1359179
rs9831648	T	G	-0.0292	0.0052	0.7739	1.96E-08	0.000298388	149.2972464
rs66511648	C	T	0.0297	0.0048	0.284	6.11E-10	0.000358735	179.5027738
rs6765468	A	G	0.0235	0.0046	0.321	3.24E-07	0.000240736	120.4442779
rs76954012	A	T	0.0412	0.0074	0.0931	2.58E-08	0.000286638	143.4164923
rs843812	A	G	0.0248	0.0044	0.4117	1.74E-08	0.000297929	149.0677044
rs112844822	T	C	0.0651	0.0128	0.0315	3.66E-07	0.000258584	129.3765454
rs12512642	T	C	0.0263	0.0052	0.2293	4.24E-07	0.000244473	122.314565
rs28649197	G	T	-0.0737	0.0146	0.0245	4.47E-07	0.000259632	129.900907
rs3905238	G	A	-0.0236	0.0045	0.412	1.57E-07	0.000269854	135.0164977
rs10755215	T	C	0.0225	0.0043	0.4324	1.67E-07	0.000248498	124.3289086
rs2132342	A	G	-0.0223	0.0044	0.4021	4.02E-07	0.000239113	119.6319794
rs1116690	G	A	0.025	0.005	0.7485	5.73E-07	0.00023531	117.7289025
rs7725715	A	G	0.029	0.0043	0.5343	1.54E-11	0.000418521	209.4306717
rs1512547	A	G	-0.0231	0.0047	0.3125	8.88E-07	0.000229286	114.714245
rs60157091	T	C	0.0215	0.0043	0.5126	5.73E-07	0.000230978	115.561308
rs30266	A	G	0.0366	0.0046	0.3271	1.77E-15	0.000589689	295.1348508
rs247910	G	A	0.0237	0.0043	0.457	3.56E-08	0.000278768	139.4777344
rs10061069	C	G	-0.028	0.0052	0.2222	7.26E-08	0.000270993	135.5866221
rs34416809	C	T	-0.0444	0.0088	0.0674	4.52E-07	0.000247828	123.9938001
rs12661596	G	A	-0.0254	0.0051	0.2354	6.35E-07	0.000232241	116.1930458
rs2214123	G	A	-0.0261	0.0045	0.6466	6.63E-09	0.000311324	155.772061
rs2232423	G	A	-0.062	0.007	0.1056	8.21E-19	0.000726121	363.4675395
rs9364755	G	A	0.0283	0.0051	0.2262	2.87E-08	0.000280365	140.2771887
rs2876520	G	C	0.026	0.0043	0.4688	1.48E-09	0.000336684	168.4650007
rs4895718	T	C	-0.0224	0.0045	0.6656	6.43E-07	0.00022336	111.7490171
rs12526217	C	T	-0.0344	0.0066	0.1226	1.87E-07	0.000254586	127.3757175
rs7758630	A	T	-0.0229	0.0044	0.4046	1.94E-07	0.00025266	126.4114737
rs150186873	C	A	0.0704	0.012	0.0327	4.45E-09	0.000313534	156.8778123
rs59082935	T	C	0.0363	0.0066	0.1342	3.80E-08	0.000306206	153.2101118
rs3807865	A	G	0.031	0.0044	0.4105	1.85E-12	0.000465104	232.7520293
rs55908506	C	A	-0.0397	0.008	0.0801	6.96E-07	0.000232265	116.2053465
rs4730387	A	T	0.0238	0.0043	0.4659	3.11E-08	0.000281903	141.0466342
rs150346963	T	C	0.0283	0.0044	0.4118	1.26E-10	0.000387984	194.1439422
rs10235664	C	T	-0.027	0.0049	0.2529	3.58E-08	0.000275477	137.8306572
rs2522831	C	T	0.024	0.0043	0.4739	2.39E-08	0.000287215	143.7054788
rs9642819	A	G	0.0241	0.0049	0.2584	8.73E-07	0.000222601	111.3689382
rs1016165	C	T	-0.0221	0.0044	0.4356	5.09E-07	0.000240154	120.1530534
rs11250015	G	A	-0.0291	0.0055	0.8107	1.22E-07	0.000259912	130.0411305
rs67436663	C	G	-0.0258	0.0052	0.2378	6.99E-07	0.000241296	120.7246879
rs7842361	T	C	-0.0325	0.0063	0.1372	2.49E-07	0.00025007	125.1153703
rs6479487	G	T	0.0296	0.0059	0.1564	5.25E-07	0.000231199	115.6719989
rs62535714	A	G	0.0339	0.0058	0.1639	5.07E-09	0.000314968	157.5957358
rs3793577	G	A	0.0234	0.0043	0.5352	5.27E-08	0.000272423	136.3023505
rs59283172	A	G	-0.039	0.007	0.1081	2.53E-08	0.000293293	146.7471057
rs10961649	T	C	0.023	0.0046	0.3209	5.73E-07	0.000230563	115.3533846
rs2418449	C	T	-0.0281	0.0048	0.281	4.79E-09	0.000319064	159.6458076
rs1931388	G	A	-0.0295	0.0044	0.4042	2.02E-11	0.000419151	209.746147
rs1021363	G	A	-0.03	0.0045	0.6434	2.62E-11	0.000412986	206.6595016
rs7097344	T	C	0.0734	0.0149	0.0214	8.39E-07	0.000225653	112.8964261
rs10821866	A	C	-0.0215	0.0043	0.5149	5.73E-07	0.00023092	115.5320457
rs4746612	C	T	-0.0227	0.0044	0.5861	2.48E-07	0.000250005	125.0830694
rs2509805	C	T	-0.0239	0.0046	0.6759	2.04E-07	0.000250258	125.2094353
rs198457	T	C	-0.0315	0.0056	0.1886	1.86E-08	0.000303688	151.9500292
rs578174	G	A	-0.0364	0.0072	0.1052	4.29E-07	0.000249445	124.8026787
rs4936276	C	G	0.0278	0.0044	0.622	2.65E-10	0.000363414	181.844727
rs6589675	G	C	-0.0349	0.0069	0.8888	4.24E-07	0.000240763	120.4579145
rs10835380	G	A	-0.0244	0.0046	0.3613	1.13E-07	0.000274773	137.4785547
rs4497414	C	T	0.0291	0.0044	0.44	3.75E-11	0.000417308	208.8233373
rs10896012	C	T	0.027	0.0053	0.213	3.50E-07	0.000244406	122.2810332
rs61914045	A	G	0.0309	0.0054	0.2034	1.05E-08	0.000309413	154.8152309
rs261909	C	G	0.0212	0.0043	0.4409	8.21E-07	0.00022158	110.8584069
rs6606679	C	T	0.024	0.0046	0.6608	1.81E-07	0.000258213	129.1908021
rs1908953	G	T	0.0222	0.0044	0.553	4.52E-07	0.000243651	121.9033136
rs9529218	T	C	-0.034	0.0054	0.2031	3.05E-10	0.000374198	187.2428338
rs1414622	C	T	-0.0408	0.008	0.0778	3.40E-07	0.000238866	119.5087957
rs9538160	A	G	-0.0225	0.0045	0.3673	5.73E-07	0.000235296	117.7218496
rs508502	T	C	-0.0264	0.0048	0.2992	3.80E-08	0.000292276	146.2384472
rs9536381	T	C	0.0255	0.0046	0.3259	2.97E-08	0.000285706	142.9500215
rs12589834	G	A	-0.027	0.0051	0.2557	1.20E-07	0.000277483	138.8346532
rs754287	A	T	-0.0289	0.0045	0.3664	1.34E-10	0.00038779	194.0465139
rs7152906	C	T	0.0258	0.0043	0.5196	1.97E-09	0.000332309	166.2750071
rs56101042	G	A	0.0278	0.0055	0.1835	4.31E-07	0.000231586	115.8653335
rs1950829	G	A	-0.0297	0.0043	0.5173	4.95E-12	0.000440517	220.4423898
rs34488670	C	T	0.027	0.0053	0.2115	3.50E-07	0.000243147	121.6511689
rs4776768	C	T	0.0252	0.0048	0.717	1.52E-07	0.000257713	128.9406006
rs28541419	G	C	-0.0292	0.0052	0.2308	1.96E-08	0.000302741	151.4758366
rs12919291	C	G	0.0327	0.0055	0.1884	2.76E-09	0.000327001	163.6181803
rs8050761	G	C	-0.0222	0.0045	0.3755	8.08E-07	0.000231142	115.6431217
rs1862743	A	C	-0.0214	0.0043	0.4941	6.47E-07	0.000228948	114.5453861
rs7200826	T	C	0.0268	0.0049	0.2568	4.52E-08	0.000274158	137.1704199
rs77579223	T	C	-0.0251	0.005	0.2536	5.17E-07	0.000238505	119.3281741
rs7241572	A	G	0.0323	0.0054	0.2047	2.21E-09	0.000339691	169.9700879
rs884285	T	C	0.0239	0.0046	0.3341	2.04E-07	0.000254162	127.1635859
rs4799949	T	C	-0.0292	0.0046	0.6684	2.18E-10	0.000377961	189.126298
rs1367635	C	T	0.0253	0.0043	0.5148	4.01E-09	0.000319765	159.9964495
rs12967143	C	G	-0.0345	0.0047	0.7012	2.13E-13	0.000498759	249.6022129
rs13037326	T	C	0.031	0.0049	0.2597	2.51E-10	0.000369516	184.8990473
rs4818766	G	A	0.0224	0.0045	0.5658	6.43E-07	0.000246535	123.3465365
rs12160976	A	G	-0.0243	0.0047	0.3399	2.34E-07	0.000264974	132.5743831
