# Supplementary material for: Causal associations between severe mental illness and sepsis: a Mendelian randomization study
Source: Front Psychiatry. 2024 Mar 12;15:1341559. doi: 10.3389/fpsyt.2024.1341559 (PMC10964346; doi:10.3389/fpsyt.2024.1341559)
Supplement: Supplementary file 2 [file DataSheet_2.csv]

SNP	Effect_allele	Other_allele	Beta	Se	Eaf	pval	R2	F statistics
rs4653164	T	C	0.0511038	0.0092	0.668	2.78E-08	0.00115838	148.3332211
rs6673880	G	A	0.062301	0.0091	0.495	7.58E-12	0.001940513	248.6819748
rs1892346	A	T	0.0484027	0.0088	0.564	3.79E-08	0.001152218	147.5433304
rs11587347	G	C	0.103895	0.0147	0.094	1.58E-12	0.00183855	235.5909889
rs12138231	A	T	0.0669949	0.0116	0.817	7.68E-09	0.001342105	171.8913472
rs4950076	C	T	0.0442027	0.0086	0.511	2.75E-07	0.000976467	125.0160458
rs1198588	T	A	0.102598	0.0108	0.788	2.10E-21	0.00351698	451.423421
rs35981078	A	G	-0.0548953	0.011	0.2	6.02E-07	0.000964318	123.4591921
rs7515363	T	C	-0.0535029	0.0089	0.619	1.84E-09	0.001350207	172.9303322
rs10908525	C	A	0.0460021	0.0086	0.48	8.84E-08	0.001056404	135.2611425
rs1289003	T	G	0.0476998	0.0088	0.4	5.95E-08	0.00109213	139.8405249
rs59682551	G	T	-0.0539956	0.0105	0.23	2.71E-07	0.001032679	132.220302
rs3795310	T	C	-0.0509972	0.0087	0.463	4.58E-09	0.001293236	165.624306
rs145071536	C	T	0.0851005	0.012	0.192	1.32E-12	0.002247019	288.0500145
rs11165690	C	T	0.0536962	0.011	0.185	1.05E-06	0.000869454	111.3033734
rs11165867	T	C	0.0743034	0.0116	0.16	1.50E-10	0.001484044	190.0972154
rs12145726	A	G	-0.0463014	0.0089	0.631	1.97E-07	0.00099833	127.8179591
rs16851048	C	T	0.0744973	0.0107	0.195	3.35E-12	0.001742375	223.2456697
rs56335113	G	A	-0.064701	0.0094	0.697	5.86E-12	0.001768184	226.5583677
rs41314284	T	C	0.0812968	0.0149	0.089	4.87E-08	0.00107173	137.2255892
rs528598	C	T	0.0435027	0.0087	0.482	5.72E-07	0.000945016	120.9856757
rs12129573	A	C	0.0777994	0.0089	0.366	2.30E-18	0.002809007	360.295314
rs11210892	A	G	-0.0635005	0.0091	0.67	2.99E-12	0.001783089	228.4716045
rs6546857	G	A	0.0603978	0.0102	0.232	3.19E-09	0.001299934	166.483228
rs11680328	A	T	-0.0635005	0.0129	0.875	8.54E-07	0.000882069	112.9197023
rs3791710	C	T	-0.0600033	0.0108	0.203	2.76E-08	0.001165023	149.1849495
rs73090180	A	G	0.0566973	0.0111	0.191	3.26E-07	0.000993429	127.1898402
rs12151767	A	G	-0.0611045	0.0086	0.487	1.20E-12	0.001865618	239.066004
rs1451488	G	A	0.0708947	0.0087	0.555	3.68E-16	0.002482622	318.3275186
rs11693094	T	C	-0.054403	0.0087	0.461	4.02E-10	0.00147084	188.4034099
rs7575796	G	A	-0.0963006	0.0172	0.094	2.16E-08	0.001579589	202.3553582
rs13011472	G	C	0.070401	0.0087	0.484	5.87E-16	0.002475613	317.4266017
rs76503615	A	G	0.0963017	0.0184	0.056	1.66E-07	0.000980523	125.5359449
rs67627854	G	T	0.0564011	0.0104	0.212	5.85E-08	0.001062838	136.0859155
rs1534464	T	G	0.0536012	0.0108	0.195	6.94E-07	0.000902006	115.4743569
rs12712510	C	T	-0.0574006	0.0087	0.527	4.17E-11	0.001642611	210.4421381
rs2909457	A	G	-0.0489997	0.0087	0.564	1.78E-08	0.001180817	151.2097108
rs3739118	A	G	-0.057004	0.0095	0.291	1.97E-09	0.001340849	171.7302188
rs2949814	G	C	-0.0481995	0.0097	0.279	6.73E-07	0.000934662	119.6588335
rs62183855	C	A	-0.0660967	0.0111	0.192	2.61E-09	0.001355508	173.610247
rs10173857	T	C	-0.0509972	0.0097	0.29	1.46E-07	0.001070974	137.1287445
rs6721531	T	A	-0.0517002	0.0091	0.341	1.34E-08	0.001201308	153.8368565
rs3770754	G	C	-0.052896	0.0091	0.368	6.15E-09	0.001301489	166.6826056
rs79073127	C	G	-0.073204	0.0139	0.112	1.39E-07	0.001065935	136.4827963
rs13016542	C	T	-0.0883039	0.0129	0.136	7.63E-12	0.001832493	234.8135286
rs11686852	A	G	-0.0459003	0.0088	0.44	1.83E-07	0.00103825	132.9342881
rs1881046	T	G	-0.0507026	0.0092	0.34	3.56E-08	0.001153754	147.7402378
rs778371	G	A	0.0806029	0.0095	0.286	2.17E-17	0.002653356	340.277765
rs6715366	A	G	0.0540972	0.0097	0.267	2.45E-08	0.001145499	146.6819591
rs6549963	C	T	-0.0483043	0.0088	0.416	4.04E-08	0.001133725	145.1725601
rs167924	G	A	0.0501992	0.009	0.631	2.44E-08	0.00117349	150.2703781
rs12494644	G	A	-0.0425038	0.0086	0.563	7.72E-07	0.000888946	113.8009032
rs13074132	C	T	-0.0469027	0.0091	0.355	2.55E-07	0.001007427	128.983934
rs1430894	T	C	0.0532953	0.0086	0.483	5.75E-10	0.001418553	181.6963175
rs12489270	C	T	0.0579046	0.0089	0.375	7.71E-11	0.001571692	201.3421274
rs308697	A	C	-0.0501036	0.0087	0.436	8.46E-09	0.00123462	158.1080923
rs6798742	G	A	0.0610991	0.0093	0.307	5.04E-11	0.001588442	203.4912588
rs17194490	T	G	0.0781994	0.0116	0.161	1.57E-11	0.001652056	211.6541912
rs1604060	G	A	0.0772051	0.014	0.885	3.49E-08	0.001213286	155.3726082
rs9876421	T	C	0.0625033	0.0092	0.343	1.09E-11	0.001760741	225.6029949
rs77379825	C	G	0.0620031	0.012	0.145	2.38E-07	0.000953215	122.0363529
rs2710323	C	T	-0.0784044	0.0086	0.49	7.74E-20	0.003072396	394.1827619
rs7647398	T	C	-0.0774979	0.0109	0.2	1.16E-12	0.001921896	246.2915123
rs7634476	G	A	0.0577033	0.0088	0.586	5.48E-11	0.001615583	206.9739019
rs60135207	T	G	-0.0495994	0.0088	0.415	1.74E-08	0.001194502	152.9642728
rs13320945	T	C	0.0446	0.0088	0.39	4.02E-07	0.000946442	121.1684385
rs1862906	A	G	-0.0469981	0.0087	0.496	6.59E-08	0.00110434	141.4056658
rs10520163	C	T	-0.0465018	0.0086	0.505	6.40E-08	0.001081101	138.4267419
rs35564002	T	C	0.184296	0.0373	0.015	7.78E-07	0.001003666	128.5018961
rs28587597	A	T	0.0465991	0.009	0.35	2.25E-07	0.000988022	126.4969009
rs35734242	C	T	0.050704	0.0089	0.426	1.22E-08	0.001257291	161.0150368
rs7699241	T	C	0.0781021	0.015	0.091	1.92E-07	0.001009162	129.2061884
rs2333321	G	A	-0.0712038	0.0105	0.792	1.19E-11	0.001670417	214.0104802
rs6825268	G	A	0.0465048	0.009	0.49	2.38E-07	0.001080916	138.4030402
rs17864935	C	T	0.0471021	0.0087	0.424	6.16E-08	0.001083675	138.7566773
rs1427633	C	G	-0.0483043	0.0088	0.593	4.04E-08	0.001126291	144.2195806
rs7684235	C	T	-0.045499	0.0087	0.513	1.70E-07	0.00103438	132.4383037
rs1510136	G	A	-0.0533038	0.01	0.25	9.80E-08	0.001065486	136.425237
rs215412	A	G	0.0577033	0.0091	0.328	2.28E-10	0.001467825	188.0167223
rs11941714	A	G	-0.0515957	0.0093	0.336	2.89E-08	0.001187858	152.1124227
rs13107325	T	C	0.158703	0.0168	0.067	3.50E-21	0.003148884	404.0271428
rs187557	T	C	-0.0666956	0.0119	0.848	2.09E-08	0.001146737	146.8406294
rs2910591	C	T	0.0864951	0.0176	0.9308	8.90E-07	0.000963775	123.3895457
rs10069930	A	T	-0.0452028	0.0088	0.501	2.80E-07	0.001021642	130.8057962
rs10117	A	G	-0.0549994	0.0088	0.398	4.11E-10	0.001449524	185.6690717
rs12186968	T	C	-0.0469027	0.0096	0.299	1.03E-06	0.000922178	118.0591626
rs1901512	C	T	-0.058401	0.0094	0.699	5.20E-10	0.001435206	183.8324226
rs35780891	A	G	0.0548998	0.0112	0.176	9.50E-07	0.000874201	111.911664
rs979618	T	C	-0.0448969	0.0088	0.409	3.36E-07	0.000974481	124.7616299
rs10035564	G	A	0.0668024	0.0092	0.331	3.84E-13	0.00197637	253.2862072
rs9687282	G	T	0.0525994	0.0091	0.334	7.46E-09	0.00123087	157.6272461
rs72802868	T	G	-0.0691995	0.0096	0.294	5.67E-13	0.00198787	254.7629369
rs72723227	A	G	-0.0477992	0.0093	0.327	2.75E-07	0.00100562	128.7523458
rs4700418	G	C	0.0701972	0.0087	0.493	7.11E-16	0.002463341	315.8491517
rs2635663	A	C	-0.0548006	0.0108	0.215	3.89E-07	0.001013698	129.7876392
rs17671845	C	T	0.121095	0.0239	0.033	4.05E-07	0.000935886	119.8156642
rs16867571	G	A	-0.0657035	0.0104	0.235	2.66E-10	0.001552159	198.8360135
rs11740474	T	A	0.0536962	0.0088	0.415	1.05E-09	0.001399978	179.3137604
rs12652777	C	T	-0.0487997	0.0086	0.522	1.39E-08	0.0011884	152.1819865
rs11964401	G	A	-0.0448013	0.0086	0.526	1.89E-07	0.001000865	128.142835
rs9487653	G	A	-0.0563992	0.0105	0.795	7.81E-08	0.001036804	132.7490774
rs1953613	G	A	-0.0446961	0.0089	0.617	5.11E-07	0.000944177	120.8780832
rs910025	A	G	-0.0946008	0.0178	0.066	1.07E-07	0.001103343	141.2778224
rs13195636	C	A	-0.210504	0.0159	0.091	5.21E-40	0.007330878	944.5731366
rs9461916	C	T	0.0532953	0.0088	0.594	1.39E-09	0.001369999	175.4687629
rs11752044	A	G	-0.0546965	0.0107	0.219	3.19E-07	0.001023397	131.0306901
rs206017	A	G	-0.0469981	0.009	0.603	1.77E-07	0.001057544	135.4072979
rs217336	A	C	-0.0503033	0.0087	0.434	7.38E-09	0.001243166	159.2038156
rs112177478	T	C	-0.0820039	0.0154	0.091	1.01E-07	0.001112511	142.4530784
rs2815731	A	C	-0.0600033	0.0091	0.358	4.29E-11	0.001655001	212.0321915
rs2325913	T	C	0.0453008	0.0088	0.558	2.64E-07	0.001012274	129.6051269
rs634940	T	G	0.0663962	0.0099	0.252	1.99E-11	0.001661952	212.9242308
rs9403484	T	C	0.0534957	0.0103	0.223	2.06E-07	0.00099173	126.9722075
rs9484329	G	A	-0.0680978	0.0132	0.128	2.48E-07	0.001035196	132.5429257
rs9470670	G	T	0.0617052	0.0113	0.17	4.74E-08	0.001074485	137.5788131
rs6662	T	G	0.0591981	0.0111	0.807	9.65E-08	0.001091632	139.7767218
rs12671608	C	T	0.0644959	0.0129	0.135	5.74E-07	0.000971503	124.3799381
rs4721928	A	G	0.058795	0.0119	0.152	7.78E-07	0.000891149	114.0831608
rs10155854	G	C	-0.0701975	0.0131	0.879	8.39E-08	0.001048208	134.210696
rs13233308	T	C	-0.0487044	0.0086	0.484	1.48E-08	0.001184845	151.7261568
rs11972718	G	C	0.0482978	0.0094	0.299	2.78E-07	0.000977854	125.1938255
rs79210963	C	T	0.0856015	0.0137	0.108	4.15E-10	0.001411827	180.8335731
rs6943762	C	T	-0.105098	0.0132	0.13	1.69E-15	0.002498512	320.3701748
rs58120505	C	T	-0.089603	0.0088	0.418	2.38E-24	0.003906379	501.6009274
rs17731604	A	C	0.0433042	0.0087	0.472	6.44E-07	0.000934686	119.6619848
rs7798283	G	T	-0.074003	0.0134	0.133	3.34E-08	0.001262988	161.7455601
rs728055	A	T	-0.0673969	0.009	0.358	6.96E-14	0.002087987	267.6207409
rs6974218	C	A	-0.0548953	0.0089	0.382	6.92E-10	0.001422827	182.2445929
rs6656	T	C	0.0440041	0.0088	0.574	5.72E-07	0.000946973	121.2364915
rs2252074	G	T	0.0685037	0.0088	0.395	7.00E-15	0.002242903	287.5211688
rs11534045	A	G	-0.0627964	0.0093	0.325	1.46E-11	0.001730161	221.6781052
rs147169643	T	C	0.146206	0.0287	0.026	3.50E-07	0.001082661	138.6268219
rs1593304	G	A	0.0641013	0.0111	0.801	7.70E-09	0.001309934	167.7655014
rs1914399	G	C	-0.0491044	0.0087	0.521	1.66E-08	0.001203494	154.1172185
rs1217091	C	T	0.0586996	0.0111	0.811	1.23E-07	0.001056289	135.2465039
rs710616	A	T	-0.0459003	0.0086	0.494	9.44E-08	0.001053267	134.859115
rs10086619	G	A	0.0722052	0.0116	0.161	4.83E-10	0.001408493	180.4060267
rs11136325	A	G	-0.0537967	0.0091	0.579	3.39E-09	0.001410918	180.7170966
rs10503253	A	C	0.0620031	0.0106	0.206	4.94E-09	0.001257606	161.0553542
rs7002992	C	T	-0.0446961	0.009	0.362	6.83E-07	0.000922781	118.1363572
rs79445414	C	T	0.1234	0.0222	0.04	2.72E-08	0.001169477	149.7558721
rs1915019	G	A	-0.0570984	0.0098	0.75	5.66E-09	0.001222585	156.5649554
rs6984242	A	G	-0.0546965	0.0087	0.6	3.24E-10	0.001436019	183.9367639
rs73229090	A	C	-0.102602	0.0142	0.112	4.99E-13	0.002093981	268.3904888
rs34768008	T	A	-0.0758957	0.0149	0.101	3.51E-07	0.001046033	133.9319073
rs4921741	G	A	0.0559991	0.0098	0.261	1.10E-08	0.001209698	154.9126366
rs4129585	C	A	-0.0749962	0.0087	0.562	6.68E-18	0.002768974	355.1462913
rs10957321	A	G	0.0475949	0.0086	0.511	3.12E-08	0.001132089	144.9628295
rs11780451	G	T	0.0797036	0.0157	0.9124	3.84E-07	0.001015489	130.0171452
rs1319017	A	G	0.046201	0.0092	0.326	5.12E-07	0.000938016	120.0886428
rs505061	A	C	0.0534957	0.0086	0.488	4.96E-10	0.001430071	183.1737224
rs7856690	T	A	0.0469029	0.009	0.351	1.87E-07	0.001002262	128.3219121
rs498591	T	A	0.0724954	0.0121	0.146	2.08E-09	0.001310574	167.8476627
rs7847153	G	C	0.0513986	0.0103	0.333	6.03E-07	0.001173553	150.2784601
rs77206190	T	C	0.151905	0.0284	0.024	8.86E-08	0.001081024	138.4168802
rs7850322	G	A	0.0613011	0.0117	0.158	1.61E-07	0.000999852	128.0130613
rs3824451	C	T	0.0655951	0.0118	0.153	2.71E-08	0.001115187	142.7961013
rs2381411	C	T	0.050399	0.0088	0.402	1.02E-08	0.00122124	156.3924921
rs500102	C	T	-0.0517002	0.0088	0.591	4.23E-09	0.001292187	165.4896776
rs1857472	A	C	-0.0461963	0.0093	0.317	6.79E-07	0.000924111	118.3068786
rs2078266	G	A	-0.0696007	0.0126	0.829	3.32E-08	0.001373434	175.9093254
rs7915131	T	C	-0.0467977	0.0087	0.564	7.49E-08	0.001077072	137.9103155
rs3781158	T	C	-0.0467023	0.009	0.35	2.11E-07	0.000992403	127.0583674
rs6482437	C	A	0.0989036	0.0142	0.888	3.28E-12	0.001945742	249.3533219
rs11191580	C	T	-0.131703	0.0155	0.09	1.95E-17	0.002841222	364.4391649
rs1106478	G	T	0.0557982	0.0107	0.203	1.84E-07	0.001007453	128.9871989
rs17731	A	G	0.0523992	0.0089	0.365	3.92E-09	0.001272758	162.9983202
rs7902292	C	T	-0.0567016	0.0114	0.814	6.56E-07	0.000973549	124.6422018
rs61857878	T	A	-0.0600974	0.0102	0.254	3.82E-09	0.001368718	175.3044203
rs12771371	A	G	-0.0524027	0.0093	0.311	1.75E-08	0.001176839	150.699724
rs4934962	A	T	-0.045499	0.0088	0.609	2.34E-07	0.000985888	126.2235099
rs11027839	C	A	0.0515038	0.0086	0.5	2.11E-09	0.001326321	169.8670219
rs4636654	A	G	-0.0483043	0.0089	0.402	5.72E-08	0.001121835	143.6482783
rs72943392	C	G	0.0534957	0.0096	0.289	2.51E-08	0.001176075	150.601875
rs11223774	G	A	-0.0524976	0.0094	0.706	2.34E-08	0.001144092	146.5015467
rs61869029	A	G	-0.0582029	0.0117	0.217	6.54E-07	0.001151173	147.4093743
rs12293670	G	A	-0.0704957	0.0092	0.34	1.82E-14	0.002230376	285.9117155
rs7112616	C	T	-0.0522034	0.0086	0.498	1.28E-09	0.001362576	174.5166725
rs12285419	A	C	0.0849045	0.011	0.188	1.18E-14	0.002200925	282.1280853
rs708228	T	C	0.0527997	0.0091	0.329	6.55E-09	0.001230868	157.6269014
rs480211	T	C	0.0447045	0.0086	0.505	2.01E-07	0.000999146	127.9226135
rs2514218	T	C	-0.0704957	0.0092	0.344	1.82E-14	0.002242939	287.5258189
rs3802924	C	A	-0.0736036	0.0108	0.212	9.42E-12	0.001810048	231.9322387
rs10832722	T	C	-0.0485044	0.0095	0.314	3.30E-07	0.001013552	129.7688819
rs33996476	G	A	0.0701972	0.0141	0.106	6.41E-07	0.000933927	119.5646713
rs61920311	C	A	-0.0477039	0.009	0.429	1.16E-07	0.001114888	142.7577697
rs12833624	T	C	0.0501992	0.009	0.342	2.44E-08	0.001134163	145.228735
rs10876446	C	G	0.0540022	0.0094	0.312	9.20E-09	0.001251976	160.3334461
rs7312697	C	T	0.0486022	0.0089	0.62	4.74E-08	0.001113056	142.5229911
rs1860002	T	C	-0.0837987	0.0087	0.543	5.86E-22	0.003485143	447.3226989
rs4766428	T	C	0.0750038	0.0089	0.441	3.53E-17	0.00277362	355.7437634
rs10861176	A	G	0.0555021	0.0098	0.737	1.48E-08	0.001194186	152.9238165
rs1526803	G	C	-0.049704	0.0098	0.287	3.94E-07	0.001011077	129.4516401
rs11105285	T	C	-0.0567016	0.0108	0.216	1.52E-07	0.001088906	139.4272712
rs6538539	T	G	-0.0567961	0.0086	0.549	4.00E-11	0.001597408	204.6417962
rs7953300	T	G	0.0473956	0.0089	0.619	1.01E-07	0.001059551	135.6644939
rs12303743	C	G	0.0874988	0.0145	0.094	1.60E-09	0.001304038	167.0094606
rs1615350	T	C	-0.0736036	0.0098	0.744	5.89E-14	0.002063674	264.4979462
rs1398541	A	G	0.0471964	0.0094	0.31	5.14E-07	0.000952925	121.9991207
rs61937595	T	C	-0.130098	0.0162	0.092	9.69E-16	0.002827775	362.7094455
rs4627212	G	A	0.0507987	0.0095	0.3	8.93E-08	0.001083813	138.7744654
rs12877581	C	G	0.0596014	0.0099	0.277	1.74E-09	0.001422856	182.2483015
rs2455415	T	C	0.0494949	0.0088	0.413	1.86E-08	0.001187788	152.1035443
rs61973698	T	C	0.0544984	0.0101	0.231	6.82E-08	0.001055203	135.1071886
rs1924378	G	T	-0.0469981	0.0089	0.576	1.29E-07	0.001078894	138.1439517
rs3812831	C	T	0.0440982	0.0087	0.534	4.00E-07	0.00096783	123.9091986
rs4341665	G	A	0.0903953	0.0175	0.9314	2.40E-07	0.001044196	133.6964568
rs9318627	C	A	-0.0611986	0.0088	0.4	3.54E-12	0.001797729	230.3508317
rs2314785	C	T	-0.0563992	0.0114	0.18	7.53E-07	0.000938993	120.213809
rs2332700	G	C	-0.0750982	0.0099	0.753	3.31E-14	0.002097882	268.8915549
rs10148671	C	T	0.0465991	0.0091	0.652	3.04E-07	0.000985398	126.1607273
rs7157278	C	G	-0.0456041	0.009	0.381	4.04E-07	0.000980965	125.5925164
rs1540840	C	G	-0.0556996	0.0093	0.475	2.11E-09	0.001547345	198.2182838
rs149021237	G	A	-0.0983963	0.019	0.059	2.23E-07	0.001075051	137.6513367
rs10873538	G	T	0.0665031	0.0091	0.334	2.71E-13	0.001967589	252.1586981
rs1953205	A	T	0.0499048	0.0089	0.485	2.06E-08	0.001244124	159.326634
rs12883788	T	C	0.0613011	0.0087	0.458	1.84E-12	0.001865655	239.0707381
rs2999392	T	C	0.0517987	0.0094	0.691	3.58E-08	0.001145788	146.7189683
rs62018952	C	T	0.0584027	0.0097	0.726	1.73E-09	0.00135701	173.802852
rs11854073	A	G	-0.0465973	0.0093	0.327	5.43E-07	0.000955684	122.3527378
rs4779050	G	T	-0.0579953	0.0089	0.633	7.21E-11	0.001562735	200.1929195
rs56205728	A	G	0.0630037	0.0097	0.287	8.29E-11	0.001624552	208.1247677
rs4702	A	G	-0.0843044	0.0089	0.56	2.73E-21	0.003502444	449.551107
rs306206	G	A	-0.0531995	0.0098	0.271	5.68E-08	0.001118258	143.1897621
rs35351411	C	A	0.0635044	0.0087	0.544	2.89E-13	0.002000789	256.4220105
rs2456020	T	C	-0.0815984	0.0102	0.241	1.25E-15	0.002435859	312.3168368
rs9674069	G	A	-0.0526968	0.0104	0.78	4.04E-07	0.00095305	122.0152165
rs6499508	G	A	-0.0686955	0.0127	0.136	6.33E-08	0.00110902	142.0055307
rs149165	G	T	-0.0481995	0.0087	0.446	3.02E-08	0.001148047	147.0085821
rs8055219	A	G	0.0665031	0.0101	0.229	4.57E-11	0.001561722	200.062891
rs79478621	G	T	-0.116796	0.0217	0.047	7.35E-08	0.001222015	156.4918983
rs3814883	T	C	-0.0670977	0.0087	0.467	1.23E-14	0.002241245	287.3081407
rs11647188	G	A	-0.0475036	0.0088	0.404	6.73E-08	0.001086703	139.1448059
rs4575535	G	A	0.0557982	0.0096	0.704	6.16E-09	0.001297582	166.1815362
rs73292401	A	T	0.0676045	0.0109	0.192	5.57E-10	0.001418057	181.632773
rs12943566	G	A	0.0496	0.0091	0.653	5.02E-08	0.0011149	142.7593614
rs4925114	G	A	-0.0441987	0.009	0.638	9.06E-07	0.000902357	115.5192681
rs16964949	A	G	-0.0867005	0.0173	0.068	5.40E-07	0.000952792	121.9821099
rs2696466	G	A	-0.0611986	0.0092	0.403	2.89E-11	0.001802156	230.9190948
rs57433322	G	C	-0.0830996	0.0139	0.122	2.25E-09	0.001479388	189.500038
rs3026133	A	G	-0.0425996	0.0087	0.507	9.76E-07	0.000907185	116.1379638
rs12600720	G	C	0.0484027	0.0096	0.321	4.61E-07	0.001021278	130.7590833
rs34888090	A	G	0.0577033	0.0115	0.165	5.23E-07	0.000917491	117.4585101
rs3752827	A	T	-0.0465973	0.0094	0.341	7.15E-07	0.000975868	124.9394078
rs9636107	G	A	0.0698969	0.0086	0.471	4.38E-16	0.002434571	312.1512948
rs2551445	T	C	0.0707981	0.0143	0.895	7.39E-07	0.000942075	120.608799
rs9304548	A	C	-0.0567016	0.01	0.748	1.43E-08	0.001212056	155.2149672
rs76838079	T	C	0.0780048	0.0138	0.146	1.58E-08	0.001517342	194.3689899
rs11664298	A	G	0.0773995	0.0108	0.193	7.69E-13	0.00186611	239.1291249
rs4632195	T	C	0.0471964	0.0086	0.52	4.07E-08	0.001111968	142.383492
rs2053079	G	A	0.0598986	0.0101	0.237	3.02E-09	0.001297586	166.1821029
rs2387414	C	G	0.0454996	0.0092	0.625	7.59E-07	0.000970413	124.2402207
rs1000237	A	T	0.0732053	0.0089	0.355	1.95E-16	0.002454161	314.669303
rs8112050	T	C	-0.0479041	0.0094	0.71	3.47E-07	0.000945	120.9835828
rs57070985	G	A	-0.0499038	0.0092	0.348	5.82E-08	0.001130119	144.7102446
rs7251	G	C	-0.0641009	0.0094	0.328	9.15E-12	0.001811346	232.0987835
rs322124	G	C	0.0548047	0.0107	0.204	3.02E-07	0.000975459	124.8868783
rs72986630	T	C	0.112296	0.0179	0.068	3.53E-10	0.001598392	204.7680759
rs4812325	A	G	0.0719042	0.0089	0.616	6.52E-16	0.002445966	313.6159536
rs11696755	C	T	0.0636962	0.011	0.184	7.02E-09	0.00121833	156.0193946
rs113264400	C	T	0.112296	0.0202	0.048	2.71E-08	0.001152489	147.5780237
rs1482419	G	A	-0.052004	0.01	0.757	1.99E-07	0.00099496	127.3861158
rs2297293	G	C	-0.0461008	0.0094	0.681	9.37E-07	0.000923389	118.2143093
rs9975024	G	A	0.0435967	0.0089	0.481	9.66E-07	0.000948964	121.4915621
rs79169291	T	G	0.191705	0.0365	0.014	1.50E-07	0.001014616	129.9052847
rs5751191	C	T	0.0655951	0.0086	0.501	2.40E-14	0.00215135	275.7595214
rs8138941	A	G	0.0580953	0.0106	0.204	4.24E-08	0.001096113	140.3510453
rs6010045	C	T	0.0548998	0.0095	0.698	7.52E-09	0.001270673	162.7309687
rs132582	T	C	-0.0509972	0.0086	0.545	3.03E-09	0.001289824	165.1867505
